# Supplementary material for: Genomic differences between cultivated soybean, G. max and its wild relative G. soja
Source: BMC Genomics. 2013 Jan 21;14(Suppl 1):S5. doi: 10.1186/1471-2164-14-S1-S5 (PMC3549820; doi:10.1186/1471-2164-14-S1-S5)
Supplement: Additional file 1 — Supp Table 1. List of 425 genes found to be unique to G. max when compared to G. soja. [file 1471-2164-14-S1-S5-S1.xlsx]

## Sheet: list425_deleted_uniq_50percenta
Unique genes in G. max
Glyma01g02680.1
Glyma01g04000.1
Glyma01g04240.1
Glyma01g09570.1
Glyma01g17340.1
Glyma01g27020.1
Glyma01g28020.1
Glyma01g28030.1
Glyma01g28040.1
Glyma01g29360.1
Glyma01g34160.1
Glyma01g34180.1
Glyma01g34210.1
Glyma01g34630.1
Glyma01g35560.1
Glyma01g38880.1
Glyma02g01640.1
Glyma02g03230.1
Glyma02g03250.1
Glyma02g03270.1
Glyma02g03280.1
Glyma02g03290.1
Glyma02g03310.1
Glyma02g03320.1
Glyma02g05450.1
Glyma02g05460.1
Glyma02g05470.1
Glyma02g14570.1
Glyma02g14620.1
Glyma02g15430.1
Glyma02g15440.1
Glyma02g15450.1
Glyma02g33820.1
Glyma02g35480.1
Glyma02g36320.1
Glyma02g43300.1
Glyma02g44490.1
Glyma02g45340.1
Glyma03g00540.1
Glyma03g02990.1
Glyma03g03140.1
Glyma03g03280.1
Glyma03g04030.1
Glyma03g04080.1
Glyma03g04100.1
Glyma03g04260.1
Glyma03g04510.1
Glyma03g04720.1
Glyma03g04730.1
Glyma03g04780.1
Glyma03g04810.1
Glyma03g05290.1
Glyma03g05300.1
Glyma03g05310.1
Glyma03g05320.1
Glyma03g05350.1
Glyma03g05360.1
Glyma03g05370.1
Glyma03g05480.1
Glyma03g05500.1
Glyma03g05890.1
Glyma03g07130.1
Glyma03g08880.1
Glyma03g21340.1
Glyma03g22060.1
Glyma03g22070.1
Glyma03g24720.1
Glyma03g24760.1
Glyma03g27930.1
Glyma03g34540.1
Glyma04g12020.1
Glyma04g30590.1
Glyma04g32310.1
Glyma04g34960.1
Glyma04g38220.1
Glyma05g03690.1
Glyma05g08780.1
Glyma05g12900.1
Glyma05g15870.1
Glyma05g21420.1
Glyma05g21440.1
Glyma05g21910.1
Glyma05g22870.1
Glyma05g22920.1
Glyma05g22930.1
Glyma05g23000.1
Glyma05g23600.1
Glyma05g29270.1
Glyma05g38260.1
Glyma06g00210.1
Glyma06g06250.1
Glyma06g06270.1
Glyma06g19370.1
Glyma06g31330.1
Glyma06g33990.1
Glyma06g38630.1
Glyma06g38970.1
Glyma06g38980.1
Glyma06g39000.1
Glyma06g39030.1
Glyma06g39040.1
Glyma06g39410.1
Glyma06g39440.1
Glyma06g39750.1
Glyma06g40190.1
Glyma06g40700.1
Glyma06g40710.1
Glyma06g41290.1
Glyma06g41330.1
Glyma06g42260.1
Glyma06g43620.1
Glyma06g44560.1
Glyma06g44870.1
Glyma06g46030.1
Glyma06g46040.1
Glyma06g46050.1
Glyma06g46060.1
Glyma06g46800.1
Glyma07g05420.1
Glyma07g06920.1
Glyma07g06940.1
Glyma07g07040.1
Glyma07g07060.1
Glyma07g07070.1
Glyma07g07100.1
Glyma07g07110.1
Glyma07g07120.1
Glyma07g07140.1
Glyma07g07920.1
Glyma07g07930.1
Glyma07g07940.1
Glyma07g14970.1
Glyma07g17340.1
Glyma07g17350.1
Glyma07g19820.1
Glyma07g24440.1
Glyma07g29610.1
Glyma07g31310.1
Glyma07g32580.1
Glyma07g35480.1
Glyma08g08820.1
Glyma08g09650.1
Glyma08g09660.1
Glyma08g09670.1
Glyma08g14890.1
Glyma08g16960.1
Glyma08g21170.1
Glyma08g21180.1
Glyma08g21190.1
Glyma08g21220.1
Glyma08g22840.1
Glyma08g23120.1
Glyma08g23510.1
Glyma08g25400.1
Glyma08g26130.1
Glyma08g38260.1
Glyma08g38490.1
Glyma08g40730.1
Glyma08g41350.1
Glyma08g44710.1
Glyma08g45260.1
Glyma08g46790.1
Glyma09g03170.1
Glyma09g03190.1
Glyma09g03200.1
Glyma09g03530.1
Glyma09g05070.1
Glyma09g15890.1
Glyma09g16420.1
Glyma09g16680.1
Glyma09g16960.1
Glyma09g18830.1
Glyma09g18840.1
Glyma09g23040.1
Glyma09g29090.1
Glyma09g30680.1
Glyma09g30700.1
Glyma09g30720.1
Glyma09g35570.1
Glyma09g35580.1
Glyma09g35590.1
Glyma09g35600.1
Glyma09g40750.1
Glyma10g05750.1
Glyma10g09250.1
Glyma10g10640.1
Glyma10g16380.1
Glyma10g28870.1
Glyma10g31080.1
Glyma10g31300.1
Glyma10g37230.1
Glyma10g37250.1
Glyma10g37260.1
Glyma10g37760.1
Glyma11g01570.1
Glyma11g08350.1
Glyma11g08360.1
Glyma11g10080.1
Glyma11g10090.1
Glyma11g13200.1
Glyma11g25770.1
Glyma11g31030.1
Glyma12g09780.1
Glyma12g15680.1
Glyma12g15690.1
Glyma12g15710.1
Glyma12g15730.1
Glyma12g15840.1
Glyma12g15850.1
Glyma12g15860.1
Glyma12g17340.1
Glyma12g29040.1
Glyma12g32650.1
Glyma12g34480.1
Glyma12g35120.1
Glyma13g00470.1
Glyma13g01050.1
Glyma13g01820.1
Glyma13g04690.1
Glyma13g05980.1
Glyma13g06010.1
Glyma13g06340.1
Glyma13g07280.1
Glyma13g08890.1
Glyma13g12450.1
Glyma13g12480.1
Glyma13g17320.1
Glyma13g17820.1
Glyma13g22960.1
Glyma13g23610.1
Glyma13g25390.1
Glyma13g25750.1
Glyma13g25760.1
Glyma13g29620.1
Glyma13g37110.1
Glyma13g40400.1
Glyma13g43070.1
Glyma14g01400.1
Glyma14g02200.1
Glyma14g02210.1
Glyma14g02220.1
Glyma14g04740.1
Glyma14g04750.1
Glyma14g10910.1
Glyma14g10930.1
Glyma14g10940.1
Glyma14g11550.1
Glyma14g11610.1
Glyma14g13220.1
Glyma14g16170.1
Glyma14g16190.1
Glyma14g23070.1
Glyma14g23590.1
Glyma14g24430.1
Glyma14g33630.1
Glyma14g34880.1
Glyma14g34890.1
Glyma14g37760.1
Glyma14g37890.1
Glyma14g37920.1
Glyma14g38510.1
Glyma15g06510.1
Glyma15g16250.1
Glyma15g17160.1
Glyma15g17610.1
Glyma15g17820.1
Glyma15g19620.1
Glyma15g20760.1
Glyma15g21400.1
Glyma15g23400.1
Glyma15g23530.1
Glyma15g37340.1
Glyma15g38760.1
Glyma15g39450.1
Glyma15g39780.1
Glyma15g42470.1
Glyma16g03720.1
Glyma16g05290.1
Glyma16g06460.1
Glyma16g06560.1
Glyma16g06980.1
Glyma16g07010.1
Glyma16g07020.1
Glyma16g07060.1
Glyma16g07080.1
Glyma16g07090.1
Glyma16g07100.1
Glyma16g14490.1
Glyma16g24930.1
Glyma16g24940.1
Glyma16g24950.1
Glyma16g25010.1
Glyma16g25040.1
Glyma16g25050.1
Glyma16g25080.1
Glyma16g25100.1
Glyma16g25110.1
Glyma16g25120.1
Glyma16g27540.1
Glyma16g27720.1
Glyma16g28410.1
Glyma16g28430.1
Glyma16g28460.1
Glyma16g28480.1
Glyma16g28500.1
Glyma16g28510.1
Glyma16g28520.1
Glyma16g28530.1
Glyma16g28770.1
Glyma16g29200.1
Glyma16g29220.1
Glyma16g29250.1
Glyma16g29280.1
Glyma16g29290.1
Glyma16g29300.1
Glyma16g29310.1
Glyma16g32680.1
Glyma16g32690.1
Glyma16g32700.1
Glyma16g32750.1
Glyma16g32760.1
Glyma16g32770.1
Glyma16g33980.1
Glyma16g34100.1
Glyma17g15630.1
Glyma17g15640.1
Glyma17g23620.1
Glyma17g25640.1
Glyma17g27270.1
Glyma17g28740.1
Glyma17g29450.1
Glyma17g32610.1
Glyma17g33900.1
Glyma17g36700.1
Glyma17g36710.1
Glyma18g07560.1
Glyma18g07800.1
Glyma18g09800.1
Glyma18g09810.1
Glyma18g09840.1
Glyma18g09880.1
Glyma18g10270.1
Glyma18g10650.1
Glyma18g11590.1
Glyma18g22770.1
Glyma18g33480.1
Glyma18g33690.1
Glyma18g33700.1
Glyma18g33720.1
Glyma18g33760.1
Glyma18g34130.1
Glyma18g34160.1
Glyma18g38360.1
Glyma18g42150.1
Glyma18g42240.1
Glyma18g42730.1
Glyma18g43500.1
Glyma18g43510.1
Glyma18g43520.1
Glyma18g43890.1
Glyma18g44710.1
Glyma18g46040.1
Glyma18g46050.1
Glyma18g46080.1
Glyma18g46100.1
Glyma18g46520.1
Glyma18g46530.1
Glyma18g48520.1
Glyma18g48530.1
Glyma18g48550.1
Glyma18g48910.1
Glyma18g48920.1
Glyma18g48930.1
Glyma18g48940.1
Glyma18g48950.1
Glyma18g48960.1
Glyma18g50300.1
Glyma18g50440.1
Glyma18g50450.1
Glyma18g50530.1
Glyma18g50540.1
Glyma18g50660.1
Glyma18g51700.1
Glyma18g51930.1
Glyma18g51960.1
Glyma18g52480.1
Glyma19g01840.1
Glyma19g01850.1
Glyma19g04810.1
Glyma19g05260.1
Glyma19g05280.1
Glyma19g05290.1
Glyma19g06660.1
Glyma19g06670.1
Glyma19g06690.1
Glyma19g06700.1
Glyma19g06710.1
Glyma19g07650.1
Glyma19g07660.1
Glyma19g09840.1
Glyma19g09850.1
Glyma19g09860.1
Glyma19g25080.1
Glyma19g37580.1
Glyma19g39400.1
Glyma19g44430.1
Glyma20g00740.1
Glyma20g01800.1
Glyma20g02020.1
Glyma20g05170.1
Glyma20g07960.1
Glyma20g08170.1
Glyma20g08190.1
Glyma20g08200.1
Glyma20g08550.1
Glyma20g08750.1
Glyma20g22800.1
Glyma20g23760.1
Glyma20g25330.1
Glyma20g27510.1
Glyma20g27540.1
Glyma20g27550.1
Glyma20g27560.1
Glyma20g33740.1
Glyma20g33760.1
